# Supplementary material for: Reciprocal co-regulation of nitrate and ammonium transporters is modulated by external pH in Arabidopsis
Source: J Exp Bot. 2026 Jan 13;77(8):2456–67. doi: 10.1093/jxb/erag007 (PMC13080360; doi:10.1093/jxb/erag007)
Supplement: erag007_Supplementary_Data [file erag007_supplementary_data.zip]

Archive with 2 entries (2 files):
- jexbot316315-file001.pdf
- jexbot316315-file002.xlsx
