# Supplementary material for: Reciprocal co-regulation of nitrate and ammonium transporters is modulated by external pH in Arabidopsis
Source: J Exp Bot. 2026 Jan 13;77(8):2456–67. doi: 10.1093/jxb/erag007 (PMC13080360; doi:10.1093/jxb/erag007)
Supplement: erag007_Supplementary_Data [file erag007_supplementary_data.zip › jexbot316315-file002.xlsx]

## Sheet: Table S1
Table S1. Raw Ct values for candidate housekeeping genes used in RT-qPCR analysis.
Line	N condition	Replicate	pHi	Ct UBQ10	Ct ACT2	Ct GAPDH
Col-0	NO3-	1	4.5	16.85	22.48	19.34
Col-0	NO3-	2	4.5	16.97	23.49	19.51
Col-0	NO3-	3	4.5	16.89	21.34	19.3
qko	NO3-	1	4.5	16.81	22.01	19.01
qko	NO3-	2	4.5	16.81	20.41	19.59
qko	NO3-	3	4.5	16.93	19.2	19.36
qko	NO3-	4	4.5	16.93	21.34	19.51
chl1-5	NO3-	1	4.5	16.89	19.08	18.94
chl1-5	NO3-	2	4.5	16.83	22.48	19.44
chl1-5	NO3-	3	4.5	16.83	22.73	19.42
chl1-5	NO3-	4	4.5	16.92	22.3	19.18
aha2-4	NO3-	1	4.5	16.96	18.3	19.98
aha2-4	NO3-	2	4.5	16.86	23.03	19.31
aha2-4	NO3-	3	4.5	16.88	15.95	19.29
Col-0	NO3-	1	5.5	16.82	17.32	19.37
Col-0	NO3-	2	5.5	16.93	22.09	19.21
Col-0	NO3-	3	5.5	16.92	16.93	19.47
Col-0	NO3-	4	5.5	16.94	22.18	19.44
qko	NO3-	1	5.5	16.87	21.79	19.47
qko	NO3-	2	5.5	16.8	21.18	19.09
qko	NO3-	3	5.5	16.84	24.55	19.08
chl1-5	NO3-	1	5.5	16.91	23.16	19.95
chl1-5	NO3-	2	5.5	16.8	19.99	19.85
chl1-5	NO3-	3	5.5	16.82	17.2	19.9
aha2-4	NO3-	1	5.5	16.83	23.42	19.68
aha2-4	NO3-	2	5.5	16.86	24.08	19.46
aha2-4	NO3-	3	5.5	16.93	24.07	19.98
Col-0	NO3-	1	6.5	16.93	18.78	19.09
Col-0	NO3-	2	6.5	17	24.73	19.11
Col-0	NO3-	3	6.5	16.86	17.12	19.79
Col-0	NO3-	4	6.5	16.99	23.33	19.1
qko	NO3-	1	6.5	16.85	16.95	18.88
qko	NO3-	2	6.5	16.96	19.06	19.34
qko	NO3-	3	6.5	16.8	16.54	18.96
qko	NO3-	4	6.5	16.88	20.53	19.08
chl1-5	NO3-	1	6.5	16.86	22.48	19.87
chl1-5	NO3-	2	6.5	16.85	24.26	19.98
chl1-5	NO3-	3	6.5	16.96	18.51	19.68
aha2-4	NO3-	1	6.5	16.98	16.85	19.95
aha2-4	NO3-	2	6.5	16.83	16.79	18.91
aha2-4	NO3-	3	6.5	16.87	22.84	19.13
Col-0	NH4+	1	4.5	16.98	20.17	14.86
Col-0	NH4+	2	4.5	16.92	21.93	15.61
Col-0	NH4+	1	4.5	16.82	17.49	15.63
qko	NH4+	2	4.5	16.99	18.27	15.66
qko	NH4+	3	4.5	16.9	23.82	15.82
qko	NH4+	4	4.5	16.81	16.27	15.75
chl1-5	NH4+	1	4.5	16.85	20.84	15.86
chl1-5	NH4+	2	4.5	16.97	16.93	15.22
chl1-5	NH4+	3	4.5	16.89	23.86	15.52
chl1-5	NH4+	4	4.5	16.88	20.86	14.95
aha2-4	NH4+	1	4.5	17	20.03	15.28
aha2-4	NH4+	2	4.5	17	16.28	14.89
aha2-4	NH4+	3	4.5	16.87	22.32	15.06
Col-0	NH4+	1	5.5	16.86	20.52	15.14
Col-0	NH4+	2	5.5	16.84	18.89	15.02
Col-0	NH4+	3	5.5	17	23.15	15.73
Col-0	NH4+	4	5.5	16.84	22.72	15.93
qko	NH4+	1	5.5	16.91	18.85	15.8
qko	NH4+	2	5.5	16.94	19.93	15.78
qko	NH4+	3	5.5	16.88	20.9	15.8
qko	NH4+	4	5.5	16.85	17.69	15.67
chl1-5	NH4+	1	5.5	16.84	24.18	15.74
chl1-5	NH4+	2	5.5	16.8	19.77	15.78
chl1-5	NH4+	3	5.5	16.98	16.64	15.51
aha2-4	NH4+	1	5.5	16.94	16.1	15.22
aha2-4	NH4+	2	5.5	16.88	24.92	15.57
aha2-4	NH4+	3	5.5	16.93	22.34	14.96
Col-0	NH4+	1	6.5	16.92	23.95	15.83
Col-0	NH4+	2	6.5	16.89	16.27	15.2
Col-0	NH4+	3	6.5	16.88	16.73	15.34
Col-0	NH4+	4	6.5	16.82	16.3	15.83
qko	NH4+	1	6.5	17	17.17	14.95
qko	NH4+	2	6.5	16.92	20.94	15.49
qko	NH4+	3	6.5	16.82	19.96	15.09
qko	NH4+	4	6.5	16.89	19.42	15.85
chl1-5	NH4+	1	6.5	16.83	16.96	15.15
chl1-5	NH4+	2	6.5	16.99	23.71	15.39
chl1-5	NH4+	3	6.5	16.89	18.5	15.27
aha2-4	NH4+	1	6.5	16.87	24.64	15.5
aha2-4	NH4+	2	6.5	16.98	23.15	15.19
aha2-4	NH4+	3	6.5	16.92	24.52	14.96
aha2-4	NH4+	4	6.5	16.95	18.75	15.68
Col-0	NO3-+NH4+	1		16.89	18.7	16.95
Col-0	NO3-+NH4+	2	4.5	16.98	18.92	17.39
Col-0	NO3-+NH4+	3	4.5	16.93	23.97	16.93
qko	NO3-+NH4+	1	4.5	17	21.58	17.42
qko	NO3-+NH4+	2	4.5	16.81	16.16	17.43
qko	NO3-+NH4+	3	4.5	16.98	18.58	17.09
qko	NO3-+NH4+	4	4.5	16.86	22.59	16.85
chl1-5	NO3-+NH4+	1	4.5	16.98	19.84	17.7
chl1-5	NO3-+NH4+	2	4.5	16.88	24.09	17.31
chl1-5	NO3-+NH4+	3	4.5	16.83	15.88	17.36
aha2-4	NO3-+NH4+	1	4.5	16.97	18.15	17.15
aha2-4	NO3-+NH4+	2	4.5	16.83	21.44	17.28
aha2-4	NO3-+NH4+	3	4.5	16.92	21	17.35
Col-0	NO3-+NH4+	1	5.5	16.91	19.62	17.4
Col-0	NO3-+NH4+	2	5.5	16.89	16.83	17.59
Col-0	NO3-+NH4+	3	5.5	16.94	24.81	17.68
qko	NO3-+NH4+	1	5.5	16.94	19.43	17.05
qko	NO3-+NH4+	2	5.5	16.9	19	17.64
qko	NO3-+NH4+	3	5.5	16.8	24.52	17.15
qko	NO3-+NH4+	4	5.5	16.89	22.74	17.36
chl1-5	NO3-+NH4+	1	5.5	17	24.69	17.53
chl1-5	NO3-+NH4+	2	5.5	16.94	16.83	17.66
chl1-5	NO3-+NH4+	3	5.5	16.92	19.92	17.49
aha2-4	NO3-+NH4+	1	5.5	16.88	21.58	17.65
aha2-4	NO3-+NH4+	2	5.5	17	24.48	17.66
aha2-4	NO3-+NH4+	3	5.5	16.94	18.22	17.48
Col-0	NO3-+NH4+	1	6.5	16.93	17.19	17.24
Col-0	NO3-+NH4+	2	6.5	16.83	20.52	17.05
Col-0	NO3-+NH4+	3	6.5	16.84	24.43	17.22
qko	NO3-+NH4+	1	6.5	16.9	16.03	17.09
qko	NO3-+NH4+	2	6.5	16.92	22.44	17.35
qko	NO3-+NH4+	3	6.5	17	16.93	17
qko	NO3-+NH4+	4	6.5	16.83	22.32	17.68
chl1-5	NO3-+NH4+	1	6.5	16.92	19.06	17.68
chl1-5	NO3-+NH4+	2	6.5	16.82	22.63	17.03
chl1-5	NO3-+NH4+	3	6.5	16.86	20.95	17
aha2-4	NO3-+NH4+	1	6.5	16.86	22.55	17.4
aha2-4	NO3-+NH4+	2	6.5	16.84	18.86	17.63
aha2-4	NO3-+NH4+	3	6.5	16.87	18.78	17.37

## Sheet: Table S2
Table S2. Gene-specific primers used for qPCR in Arabidopsis roots.
Gene	Primer type	Sequence (5’-3’)
AMT1.1	Forward	ATGAAATTGTTGCGGATATCGTCC
AMT1.1	Reverse	TCTCCTAAGCTGAATGGCTTTGTG
AMT1.2	Forward	TCGACTCCTACACCGACCTT
AMT1.2	Reverse	GTCCAACATGTTTGGTGCCC
AMT1.3	Forward	CGGCCACTCTGCCTCGCTAG
AMT1.3	Reverse	CCGCACACAATCGCTGCCCA
AMT1.5	Forward	GAAGGCACTACGGGCTATTTAT
AMT1.5	Reverse	GCTCCGAGATCCTAAGCAAAT
AMT2.1	Forward	TATGCTCTTTGGGGAGATGG
AMT2.1	Reverse	TGACACCTCTAGCACCATGAAC
NRT1.1	Forward	ACGACATTATCAGTCGC
NRT1.1	Reverse	CTGTCCTGTGTAGATTAACG
NRT2.1	Forward	AACAAGGGCTAACGTGGATG
NRT2.1	Reverse	CTGCTTCTCCTGCTCATTCC
NRT2.2	Forward	CGGAGCACTATTATGTTGGC
NRT2.2	Reverse	GGTTGCGTTCCCTTTGT
NRT2.4	Forward	CCGTCTTCTCCATGTCTTTC
NRT2.4	Reverse	CTGACCATTGAACATTGTGC
NRT2.5	Forward	CTCCTCCCTGTTATCCGTGAAA
NRT2.5	Reverse	AGACGAAAGTGGCGAGAGAGAA
CEPH	Forward	CGCAAGTCTCTACGCATCAA
CEPH	Reverse	TGTGGGATGTACTTAGTAACGAGG
AKT1	Forward	TGTCACTCTTTTTGCGGTTCA
AKT1	Reverse	TTGCGCGCTGCGATAA
HAK5	Forward	AAGAGGAACCAAATGCTGAGACA
HAK5	Reverse	GCCCCGATGAAGGGACAT
UBQ10	Forward	CTTCGTCAAGACTTTGACCG
UBQ10	Reverse	CTTCTTAAGCATAACAGAGACGAG
ACTIN2	Forward	GACCAGCTCTTCCATCGAGAA
ACTIN2	Reverse	CAAACGAGGGCTGGAACAAG
GAPDH	Forward	TCTCGATCTCAATTTCGCAAAA
GAPDH	Reverse	CGAAACCGTTGATTCCGATTC
